# Supplementary material for: A fast iris recognition system through optimum feature extraction
Source: PeerJ Comput Sci. 2019 Apr 8;5:e184. doi: 10.7717/peerj-cs.184 (PMC7924705; doi:10.7717/peerj-cs.184)
Supplement: Supplemental Information 1 [file peerj-cs-05-184-s001.zip]

Archive with 550 entries (526 files):
- code9 PeerJ/
- code9 PeerJ/Classification time of iris.ai
- code9 PeerJ/Classification time.xlsx
- code9 PeerJ/Part1/
- code9 PeerJ/Part1/database/
- code9 PeerJ/Part1/database/d1.jpg
- code9 PeerJ/Part1/database/d2.jpg
- code9 PeerJ/Part1/database/d3.jpg
- code9 PeerJ/Part1/database/d4.jpg
- code9 PeerJ/Part1/database/d5.jpg
- code9 PeerJ/Part1/database/d6.jpg
- code9 PeerJ/Part1/database/d7.jpg
- code9 PeerJ/Part1/database/d8.jpg
- code9 PeerJ/Part1/database/d9.jpg
- code9 PeerJ/Part1/database/Thumbs.db
- code9 PeerJ/Part1/database.txt
- code9 PeerJ/Part1/drawcircle.m
- code9 PeerJ/Part1/feature.m
- code9 PeerJ/Part1/g3.jpg
- code9 PeerJ/Part1/g4.jpg
- code9 PeerJ/Part1/g5.jpg
- code9 PeerJ/Part1/gallery/
- code9 PeerJ/Part1/gallery/g1.jpg
- code9 PeerJ/Part1/gallery/g10.jpg
- code9 PeerJ/Part1/gallery/g100.jpg
- code9 PeerJ/Part1/gallery/g11.jpg
- code9 PeerJ/Part1/gallery/g12.jpg
- code9 PeerJ/Part1/gallery/g13.jpg
- code9 PeerJ/Part1/gallery/g14.jpg
- code9 PeerJ/Part1/gallery/g15.jpg
- code9 PeerJ/Part1/gallery/g16.jpg
- code9 PeerJ/Part1/gallery/g17.jpg
- code9 PeerJ/Part1/gallery/g18.jpg
- code9 PeerJ/Part1/gallery/g19.jpg
- code9 PeerJ/Part1/gallery/g2.jpg
- code9 PeerJ/Part1/gallery/g20.jpg
- code9 PeerJ/Part1/gallery/g21.jpg
- code9 PeerJ/Part1/gallery/g22.jpg
- code9 PeerJ/Part1/gallery/g23.jpg
- code9 PeerJ/Part1/gallery/g24.jpg
- code9 PeerJ/Part1/gallery/g25.jpg
- code9 PeerJ/Part1/gallery/g26.jpg
- code9 PeerJ/Part1/gallery/g27.jpg
- code9 PeerJ/Part1/gallery/g28.jpg
- code9 PeerJ/Part1/gallery/g29.jpg
- code9 PeerJ/Part1/gallery/g3.jpg
- code9 PeerJ/Part1/gallery/g30.jpg
- code9 PeerJ/Part1/gallery/g31.jpg
- code9 PeerJ/Part1/gallery/g32.jpg
- code9 PeerJ/Part1/gallery/g33.jpg
- code9 PeerJ/Part1/gallery/g34.jpg
- code9 PeerJ/Part1/gallery/g35.jpg
- code9 PeerJ/Part1/gallery/g36.jpg
- code9 PeerJ/Part1/gallery/g37.jpg
- code9 PeerJ/Part1/gallery/g38.jpg
- code9 PeerJ/Part1/gallery/g39.jpg
- code9 PeerJ/Part1/gallery/g4.jpg
- code9 PeerJ/Part1/gallery/g40.jpg
- code9 PeerJ/Part1/gallery/g41.jpg
- code9 PeerJ/Part1/gallery/g42.jpg
- code9 PeerJ/Part1/gallery/g43.jpg
- code9 PeerJ/Part1/gallery/g44.jpg
- code9 PeerJ/Part1/gallery/g45.jpg
- code9 PeerJ/Part1/gallery/g46.jpg
- code9 PeerJ/Part1/gallery/g47.jpg
- code9 PeerJ/Part1/gallery/g48.jpg
- code9 PeerJ/Part1/gallery/g49.jpg
- code9 PeerJ/Part1/gallery/g5.jpg
- code9 PeerJ/Part1/gallery/g50.jpg
- code9 PeerJ/Part1/gallery/g51.jpg
- code9 PeerJ/Part1/gallery/g52.jpg
- code9 PeerJ/Part1/gallery/g53.jpg
- code9 PeerJ/Part1/gallery/g54.jpg
- code9 PeerJ/Part1/gallery/g55.jpg
- code9 PeerJ/Part1/gallery/g56.jpg
- code9 PeerJ/Part1/gallery/g57.jpg
- code9 PeerJ/Part1/gallery/g58.jpg
- code9 PeerJ/Part1/gallery/g59.jpg
- code9 PeerJ/Part1/gallery/g6.jpg
- code9 PeerJ/Part1/gallery/g60.jpg
- code9 PeerJ/Part1/gallery/g61.jpg
- code9 PeerJ/Part1/gallery/g62.jpg
- code9 PeerJ/Part1/gallery/g63.jpg
- code9 PeerJ/Part1/gallery/g64.jpg
- code9 PeerJ/Part1/gallery/g65.jpg
- code9 PeerJ/Part1/gallery/g66.jpg
- code9 PeerJ/Part1/gallery/g67.jpg
- code9 PeerJ/Part1/gallery/g68.jpg
- code9 PeerJ/Part1/gallery/g69.jpg
- code9 PeerJ/Part1/gallery/g7.jpg
- code9 PeerJ/Part1/gallery/g70.jpg
- code9 PeerJ/Part1/gallery/g71.jpg
- code9 PeerJ/Part1/gallery/g72.jpg
- code9 PeerJ/Part1/gallery/g73.jpg
- code9 PeerJ/Part1/gallery/g74.jpg
- code9 PeerJ/Part1/gallery/g75.jpg
- code9 PeerJ/Part1/gallery/g76.jpg
- code9 PeerJ/Part1/gallery/g77.jpg
- code9 PeerJ/Part1/gallery/g78.jpg
- code9 PeerJ/Part1/gallery/g79.jpg
- code9 PeerJ/Part1/gallery/g8.jpg
- code9 PeerJ/Part1/gallery/g80.jpg
- code9 PeerJ/Part1/gallery/g81.jpg
- code9 PeerJ/Part1/gallery/g82.jpg
- code9 PeerJ/Part1/gallery/g83.jpg
- code9 PeerJ/Part1/gallery/g84.jpg
- code9 PeerJ/Part1/gallery/g85.jpg
- code9 PeerJ/Part1/gallery/g86.jpg
- code9 PeerJ/Part1/gallery/g87.jpg
- code9 PeerJ/Part1/gallery/g88.jpg
- code9 PeerJ/Part1/gallery/g89.jpg
- code9 PeerJ/Part1/gallery/g9.jpg
- code9 PeerJ/Part1/gallery/g90.jpg
- code9 PeerJ/Part1/gallery/g91.jpg
- code9 PeerJ/Part1/gallery/g92.jpg
- code9 PeerJ/Part1/gallery/g93.jpg
- code9 PeerJ/Part1/gallery/g94.jpg
- code9 PeerJ/Part1/gallery/g95.jpg
- code9 PeerJ/Part1/gallery/g96.jpg
- code9 PeerJ/Part1/gallery/g97.jpg
- code9 PeerJ/Part1/gallery/g98.jpg
- code9 PeerJ/Part1/gallery/g99.jpg
- code9 PeerJ/Part1/gallery/Thumbs.db
- code9 PeerJ/Part1/gallery2/
- code9 PeerJ/Part1/gallery2/g1/
- code9 PeerJ/Part1/gallery2/g1/g11.jpg
- code9 PeerJ/Part1/gallery2/g1/g110.jpg
- code9 PeerJ/Part1/gallery2/g1/g12.jpg
- code9 PeerJ/Part1/gallery2/g1/g13.jpg
- code9 PeerJ/Part1/gallery2/g1/g14.jpg
- code9 PeerJ/Part1/gallery2/g1/g15.jpg
- code9 PeerJ/Part1/gallery2/g1/g16.jpg
- code9 PeerJ/Part1/gallery2/g1/g17.jpg
- code9 PeerJ/Part1/gallery2/g1/g18.jpg
- code9 PeerJ/Part1/gallery2/g1/g19.jpg
- code9 PeerJ/Part1/gallery2/g2/
- code9 PeerJ/Part1/gallery2/g2/g21.jpg
- code9 PeerJ/Part1/gallery2/g2/g22.jpg
- code9 PeerJ/Part1/gallery2/g2/g23.jpg
- code9 PeerJ/Part1/gallery2/g2/g24.jpg
- code9 PeerJ/Part1/gallery2/g2/g25.jpg
- code9 PeerJ/Part1/gallery2/g6/
- code9 PeerJ/Part1/gallery2/g6/g61.jpg
- code9 PeerJ/Part1/gallery2/g6/g62.jpg
- code9 PeerJ/Part1/gallery2/g6/g63.jpg
- code9 PeerJ/Part1/gallery2/g6/g64.jpg
- code9 PeerJ/Part1/gallery2/g6/g65.jpg
- code9 PeerJ/Part1/gallery2/g6/g66.jpg
- code9 PeerJ/Part1/gallery2/g6/g67.jpg
- code9 PeerJ/Part1/gallery2/g8/
- code9 PeerJ/Part1/gallery2/g8/g81.jpg
- code9 PeerJ/Part1/gallery2/g8/g82.jpg
- code9 PeerJ/Part1/gallery2/g8/g83.jpg
- code9 PeerJ/Part1/gallery2/g8/g84.jpg
- code9 PeerJ/Part1/gallery2/g8/g85.jpg
- code9 PeerJ/Part1/gallery2/g8/g86.jpg
- code9 PeerJ/Part1/gallery2/g8/g87.jpg
- code9 PeerJ/Part1/I_recog.m
- code9 PeerJ/Part1/knn_estimate.m
- code9 PeerJ/Part1/lineint.m
- code9 PeerJ/Part1/normal.m
- code9 PeerJ/Part1/partiald.m
- code9 PeerJ/Part1/recogengine.asv
- code9 PeerJ/Part1/recogengine.m
- code9 PeerJ/Part1/sample/
- code9 PeerJ/Part1/sample/.picasa.ini
- code9 PeerJ/Part1/sample/s1.jpg
- code9 PeerJ/Part1/sample/s2.jpg
- code9 PeerJ/Part1/sample/s3.jpg
- code9 PeerJ/Part1/sample/s4.jpg
- code9 PeerJ/Part1/sample/s6.jpg
- code9 PeerJ/Part1/sample/s7.jpg
- code9 PeerJ/Part1/sample/Thumbs.db
- code9 PeerJ/Part1/search.m
- code9 PeerJ/Part1/segment.m
- code9 PeerJ/Part1/svm.m
- code9 PeerJ/Part1/thresh.m
- code9 PeerJ/Part2 (measuring runtime)/
- code9 PeerJ/Part2 (measuring runtime)/gabor/
- code9 PeerJ/Part2 (measuring runtime)/gabor/database/
- code9 PeerJ/Part2 (measuring runtime)/gabor/database/d1.jpg
- code9 PeerJ/Part2 (measuring runtime)/gabor/database/d10.jpg
- code9 PeerJ/Part2 (measuring runtime)/gabor/database/d11.jpg
- code9 PeerJ/Part2 (measuring runtime)/gabor/database/d12.jpg
- code9 PeerJ/Part2 (measuring runtime)/gabor/database/d13.jpg
- code9 PeerJ/Part2 (measuring runtime)/gabor/database/d14.jpg
- code9 PeerJ/Part2 (measuring runtime)/gabor/database/d15.jpg
- code9 PeerJ/Part2 (measuring runtime)/gabor/database/d16.jpg
- code9 PeerJ/Part2 (measuring runtime)/gabor/database/d17.jpg
- code9 PeerJ/Part2 (measuring runtime)/gabor/database/d18.jpg
- code9 PeerJ/Part2 (measuring runtime)/gabor/database/d19.jpg
- code9 PeerJ/Part2 (measuring runtime)/gabor/database/d2.jpg
- code9 PeerJ/Part2 (measuring runtime)/gabor/database/d20.jpg
- code9 PeerJ/Part2 (measuring runtime)/gabor/database/d21.jpg
- code9 PeerJ/Part2 (measuring runtime)/gabor/database/d22.jpg
- code9 PeerJ/Part2 (measuring runtime)/gabor/database/d23.jpg
- code9 PeerJ/Part2 (measuring runtime)/gabor/database/d24.jpg
- code9 PeerJ/Part2 (measuring runtime)/gabor/database/d25.jpg
- code9 PeerJ/Part2 (measuring runtime)/gabor/database/d26.jpg
- code9 PeerJ/Part2 (measuring runtime)/gabor/database/d27.jpg
- code9 PeerJ/Part2 (measuring runtime)/gabor/database/d28.jpg
- code9 PeerJ/Part2 (measuring runtime)/gabor/database/d29.jpg
- code9 PeerJ/Part2 (measuring runtime)/gabor/database/d3.jpg
- code9 PeerJ/Part2 (measuring runtime)/gabor/database/d30.jpg
- code9 PeerJ/Part2 (measuring runtime)/gabor/database/d4.jpg
- code9 PeerJ/Part2 (measuring runtime)/gabor/database/d5.jpg
- code9 PeerJ/Part2 (measuring runtime)/gabor/database/d6.jpg
- code9 PeerJ/Part2 (measuring runtime)/gabor/database/d7.jpg
- code9 PeerJ/Part2 (measuring runtime)/gabor/database/d8.jpg
- code9 PeerJ/Part2 (measuring runtime)/gabor/database/d9.jpg
- code9 PeerJ/Part2 (measuring runtime)/gabor/gabor.m
- code9 PeerJ/Part2 (measuring runtime)/gabor/I_recog.m
- code9 PeerJ/Part2 (measuring runtime)/gabor/recogengine.m
- code9 PeerJ/Part2 (measuring runtime)/gabor/sample/
- code9 PeerJ/Part2 (measuring runtime)/gabor/sample/d1.jpg
- code9 PeerJ/Part2 (measuring runtime)/gabor/sample/d10.jpg
- code9 PeerJ/Part2 (measuring runtime)/gabor/sample/d11.jpg
- code9 PeerJ/Part2 (measuring runtime)/gabor/sample/d12.jpg
- code9 PeerJ/Part2 (measuring runtime)/gabor/sample/d13.jpg
- code9 PeerJ/Part2 (measuring runtime)/gabor/sample/d14.jpg
- code9 PeerJ/Part2 (measuring runtime)/gabor/sample/d15.jpg
- code9 PeerJ/Part2 (measuring runtime)/gabor/sample/d16.jpg
- code9 PeerJ/Part2 (measuring runtime)/gabor/sample/d17.jpg
- code9 PeerJ/Part2 (measuring runtime)/gabor/sample/d18.jpg
- code9 PeerJ/Part2 (measuring runtime)/gabor/sample/d19.jpg
- code9 PeerJ/Part2 (measuring runtime)/gabor/sample/d2.jpg
- code9 PeerJ/Part2 (measuring runtime)/gabor/sample/d20.jpg
- code9 PeerJ/Part2 (measuring runtime)/gabor/sample/d21.jpg
- code9 PeerJ/Part2 (measuring runtime)/gabor/sample/d22.jpg
- code9 PeerJ/Part2 (measuring runtime)/gabor/sample/d23.jpg
- code9 PeerJ/Part2 (measuring runtime)/gabor/sample/d24.jpg
- code9 PeerJ/Part2 (measuring runtime)/gabor/sample/d25.jpg
- code9 PeerJ/Part2 (measuring runtime)/gabor/sample/d26.jpg
- code9 PeerJ/Part2 (measuring runtime)/gabor/sample/d27.jpg
- code9 PeerJ/Part2 (measuring runtime)/gabor/sample/d28.jpg
- code9 PeerJ/Part2 (measuring runtime)/gabor/sample/d29.jpg
- code9 PeerJ/Part2 (measuring runtime)/gabor/sample/d3.jpg
- code9 PeerJ/Part2 (measuring runtime)/gabor/sample/d30.jpg
- code9 PeerJ/Part2 (measuring runtime)/gabor/sample/d4.jpg
- code9 PeerJ/Part2 (measuring runtime)/gabor/sample/d5.jpg
- code9 PeerJ/Part2 (measuring runtime)/gabor/sample/d6.jpg
- code9 PeerJ/Part2 (measuring runtime)/gabor/sample/d7.jpg
- code9 PeerJ/Part2 (measuring runtime)/gabor/sample/d8.jpg
- code9 PeerJ/Part2 (measuring runtime)/gabor/sample/d9.jpg
- code9 PeerJ/Part2 (measuring runtime)/gabor/svm.m
- code9 PeerJ/Part2 (measuring runtime)/gabor+pca/
- code9 PeerJ/Part2 (measuring runtime)/gabor+pca/database/
- code9 PeerJ/Part2 (measuring runtime)/gabor+pca/database/d1.jpg
- code9 PeerJ/Part2 (measuring runtime)/gabor+pca/database/d10.jpg
- code9 PeerJ/Part2 (measuring runtime)/gabor+pca/database/d11.jpg
- code9 PeerJ/Part2 (measuring runtime)/gabor+pca/database/d12.jpg
- code9 PeerJ/Part2 (measuring runtime)/gabor+pca/database/d13.jpg
- code9 PeerJ/Part2 (measuring runtime)/gabor+pca/database/d14.jpg
- code9 PeerJ/Part2 (measuring runtime)/gabor+pca/database/d15.jpg
- code9 PeerJ/Part2 (measuring runtime)/gabor+pca/database/d16.jpg
- code9 PeerJ/Part2 (measuring runtime)/gabor+pca/database/d17.jpg
- code9 PeerJ/Part2 (measuring runtime)/gabor+pca/database/d18.jpg
- code9 PeerJ/Part2 (measuring runtime)/gabor+pca/database/d19.jpg
- code9 PeerJ/Part2 (measuring runtime)/gabor+pca/database/d2.jpg
- code9 PeerJ/Part2 (measuring runtime)/gabor+pca/database/d20.jpg
- code9 PeerJ/Part2 (measuring runtime)/gabor+pca/database/d21.jpg
- code9 PeerJ/Part2 (measuring runtime)/gabor+pca/database/d22.jpg
- code9 PeerJ/Part2 (measuring runtime)/gabor+pca/database/d23.jpg
- code9 PeerJ/Part2 (measuring runtime)/gabor+pca/database/d24.jpg
- code9 PeerJ/Part2 (measuring runtime)/gabor+pca/database/d25.jpg
- code9 PeerJ/Part2 (measuring runtime)/gabor+pca/database/d26.jpg
- code9 PeerJ/Part2 (measuring runtime)/gabor+pca/database/d27.jpg
- code9 PeerJ/Part2 (measuring runtime)/gabor+pca/database/d28.jpg
- code9 PeerJ/Part2 (measuring runtime)/gabor+pca/database/d29.jpg
- code9 PeerJ/Part2 (measuring runtime)/gabor+pca/database/d3.jpg
- code9 PeerJ/Part2 (measuring runtime)/gabor+pca/database/d30.jpg
- code9 PeerJ/Part2 (measuring runtime)/gabor+pca/database/d4.jpg
- code9 PeerJ/Part2 (measuring runtime)/gabor+pca/database/d5.jpg
- code9 PeerJ/Part2 (measuring runtime)/gabor+pca/database/d6.jpg
- code9 PeerJ/Part2 (measuring runtime)/gabor+pca/database/d7.jpg
- code9 PeerJ/Part2 (measuring runtime)/gabor+pca/database/d8.jpg
- code9 PeerJ/Part2 (measuring runtime)/gabor+pca/database/d9.jpg
- code9 PeerJ/Part2 (measuring runtime)/gabor+pca/grabor_pca.m
- code9 PeerJ/Part2 (measuring runtime)/gabor+pca/information.txt
- code9 PeerJ/Part2 (measuring runtime)/gabor+pca/I_recog.m
- code9 PeerJ/Part2 (measuring runtime)/gabor+pca/recogengine.m
- code9 PeerJ/Part2 (measuring runtime)/gabor+pca/sample/
- code9 PeerJ/Part2 (measuring runtime)/gabor+pca/sample/d1.jpg
- code9 PeerJ/Part2 (measuring runtime)/gabor+pca/sample/d10.jpg
- code9 PeerJ/Part2 (measuring runtime)/gabor+pca/sample/d11.jpg
- code9 PeerJ/Part2 (measuring runtime)/gabor+pca/sample/d12.jpg
- code9 PeerJ/Part2 (measuring runtime)/gabor+pca/sample/d13.jpg
- code9 PeerJ/Part2 (measuring runtime)/gabor+pca/sample/d14.jpg
- code9 PeerJ/Part2 (measuring runtime)/gabor+pca/sample/d15.jpg
- code9 PeerJ/Part2 (measuring runtime)/gabor+pca/sample/d16.jpg
- code9 PeerJ/Part2 (measuring runtime)/gabor+pca/sample/d17.jpg
- code9 PeerJ/Part2 (measuring runtime)/gabor+pca/sample/d18.jpg
- code9 PeerJ/Part2 (measuring runtime)/gabor+pca/sample/d19.jpg
- code9 PeerJ/Part2 (measuring runtime)/gabor+pca/sample/d2.jpg
- code9 PeerJ/Part2 (measuring runtime)/gabor+pca/sample/d20.jpg
- code9 PeerJ/Part2 (measuring runtime)/gabor+pca/sample/d21.jpg
- code9 PeerJ/Part2 (measuring runtime)/gabor+pca/sample/d22.jpg
- code9 PeerJ/Part2 (measuring runtime)/gabor+pca/sample/d23.jpg
- code9 PeerJ/Part2 (measuring runtime)/gabor+pca/sample/d24.jpg
- code9 PeerJ/Part2 (measuring runtime)/gabor+pca/sample/d25.jpg
[truncated: 250 more entries]
