# Supplementary material for: A fast iris recognition system through optimum feature extraction
Source: PeerJ Comput Sci. 2019 Apr 8;5:e184. doi: 10.7717/peerj-cs.184 (PMC7924705; doi:10.7717/peerj-cs.184)
Supplement: Supplemental Information 1 [file peerj-cs-05-184-s001.zip › code9 PeerJ/Part1/database.txt]

d1
d2
d3
d4
d5
d6
d7
d8
d9
