# Supplementary material for: A fast iris recognition system through optimum feature extraction
Source: PeerJ Comput Sci. 2019 Apr 8;5:e184. doi: 10.7717/peerj-cs.184 (PMC7924705; doi:10.7717/peerj-cs.184)
Supplement: Supplemental Information 1 [file peerj-cs-05-184-s001.zip › code9 PeerJ/Part1/drawcircle.m]

function [O]=drawcircle(I,C,r,n)
if nargin==3
    n=600;
end
theta=(2*pi)/n;
rows=size(I,1);
cols=size(I,2);
angle=theta:theta:2*pi;
x=C(1)-r*sin(angle);
y=C(2)+r*cos(angle);
if any(x>=rows)|any(y>=cols)|any(x<=1)|any(y<=1)
    O=I;
    return
end
for i=1:n
I(round(x(i)),round(y(i)))=1;
end
O=I;
