# Supplementary material for: A fast iris recognition system through optimum feature extraction
Source: PeerJ Comput Sci. 2019 Apr 8;5:e184. doi: 10.7717/peerj-cs.184 (PMC7924705; doi:10.7717/peerj-cs.184)
Supplement: Supplemental Information 1 [file peerj-cs-05-184-s001.zip › code9 PeerJ/Part1/feature.m]

function[f_im]=feature(n_im)
  [LL,LH,HL,HH]=dwt2(n_im,'haar');
  data=im2double(LL);
  [m,n] = size(data);
  mn = mean(data,2);
  data = data - repmat(mn,1,n);
  covariance = 1 / (n-1) * data * data';
  [pc, v] = eig(covariance);
  v = diag(v);
  [junk, rindices] = sort(-1*v);
  v = v(rindices); 
  pc = pc(:,rindices);
  f_im =pc * data;
end
