# Supplementary material for: A fast iris recognition system through optimum feature extraction
Source: PeerJ Comput Sci. 2019 Apr 8;5:e184. doi: 10.7717/peerj-cs.184 (PMC7924705; doi:10.7717/peerj-cs.184)
Supplement: Supplemental Information 1 [file peerj-cs-05-184-s001.zip › code9 PeerJ/Part1/I_recog.m]

clear all;
clc;
im=imread('g5.jpg');
[m,n,s]=size(im);

if s==3
    im=rgb2gray(im);
end
[ci cp out]=thresh(im);
[s_im]=segment(ci,cp,out,im);
[n_im]=normal(ci,cp,im);
[f_im]=feature(n_im);
[message]=recogengine(f_im);
subplot(2,2,1);
imshow(out);
subplot(2,2,2);
imshow(s_im);
subplot(2,2,3);
imshow(n_im);
msgbox(message,'modal');
