# Supplementary material for: A fast iris recognition system through optimum feature extraction
Source: PeerJ Comput Sci. 2019 Apr 8;5:e184. doi: 10.7717/peerj-cs.184 (PMC7924705; doi:10.7717/peerj-cs.184)
Supplement: Supplemental Information 1 [file peerj-cs-05-184-s001.zip › code9 PeerJ/Part1/knn_estimate.m]

function [px]=knn_estimate(n_im,knn,llim,rlim,step)


[n,m]=size(n_im);

k=1;
x=llim;
N=n/5*m/5;
while x<=rlim;
    c=1;
    eucl=[];
    for i=1:5:n,
        for j=1:5:m,
            eucl(c)=sqrt((double(n_im(1,x))-double(n_im(i,j))).^2);
            c=c+1;
        end
    end
    eucl=sort(eucl,'ascend');
    ro=eucl(knn);
    V=pi*ro*ro;
    px(k)=knn/(N*V);
    k=k+1;
    x=x+step;
end
