# Supplementary material for: A fast iris recognition system through optimum feature extraction
Source: PeerJ Comput Sci. 2019 Apr 8;5:e184. doi: 10.7717/peerj-cs.184 (PMC7924705; doi:10.7717/peerj-cs.184)
Supplement: Supplemental Information 1 [file peerj-cs-05-184-s001.zip › code9 PeerJ/Part1/normal.m]

function [im2]=normal(ci,cp,im)
r=cp(1,3);
for i=1:1:ci(1,3)-cp(1,3),
    for j=1:1:360,
        th=j*.01745;
        x=cp(1,1)+r*cos(th);
        y=cp(1,2)+r*sin(th);
        
        im2(i,j)=im(round(x),round(y));
    end
    r=r+1;
end
end
