# Supplementary material for: A fast iris recognition system through optimum feature extraction
Source: PeerJ Comput Sci. 2019 Apr 8;5:e184. doi: 10.7717/peerj-cs.184 (PMC7924705; doi:10.7717/peerj-cs.184)
Supplement: Supplemental Information 1 [file peerj-cs-05-184-s001.zip › code9 PeerJ/Part1/partiald.m]

function [b,r,blur]=partiald(I,C,rmin,rmax,sigma,n,part)
R=rmin:rmax;
count=size(R,2);
for k=1:count
[L(k)]=lineint(I,C,R(k),n,part);
if L(k)==0
     L(k)=[];
    break;
end
end
D=diff(L);
D=[0 D];
if strcmp(sigma,'inf')==1
f=ones(1,7)/7;
else
f=fspecial('gaussian',[1,5],sigma);
end
blur=convn(D,f,'same');
blur=abs(blur);
[b,i]=max(blur);
r=R(i);
b=blur(i);
