# Supplementary material for: A fast iris recognition system through optimum feature extraction
Source: PeerJ Comput Sci. 2019 Apr 8;5:e184. doi: 10.7717/peerj-cs.184 (PMC7924705; doi:10.7717/peerj-cs.184)
Supplement: Supplemental Information 1 [file peerj-cs-05-184-s001.zip › code9 PeerJ/Part1/recogengine.asv]

function[message]=recogengine(n_im)

gallery = importdata('gallery.txt');
[lengallery l]=size(gallery);

for g=1:lengallery
gallery1=imread(strcat('gallery\',gallery{g},'.jpg'));
mdistpg(g)=edistan(gallery1,n_im);
end

[minval I]=sort(mdistpg);

for i=1:10
    if(n_im==gallery{i})
        message='The eye is found';
    else
        message='The eye is not found';
    
    end
end
