# Supplementary material for: A fast iris recognition system through optimum feature extraction
Source: PeerJ Comput Sci. 2019 Apr 8;5:e184. doi: 10.7717/peerj-cs.184 (PMC7924705; doi:10.7717/peerj-cs.184)
Supplement: Supplemental Information 1 [file peerj-cs-05-184-s001.zip › code9 PeerJ/Part1/recogengine.m]

function[message]=recogengine(f_im)

file = dir('F:\Green University\Personal\thesis\humayan\code9 PeerJ\Part1\database');

for g=1:length(file)
im= strcat('F:\Green University\Personal\thesis\humayan\code9 PeerJ\Part1\database',file(i).name);
gallery(i) = imread(im);
end

result=svm(gallery,f_im);

if(result==1)
    message='The eye is Recognized !';
else
    message='The eye is not Recognized !';
end

end
