# Supplementary material for: A fast iris recognition system through optimum feature extraction
Source: PeerJ Comput Sci. 2019 Apr 8;5:e184. doi: 10.7717/peerj-cs.184 (PMC7924705; doi:10.7717/peerj-cs.184)
Supplement: Supplemental Information 1 [file peerj-cs-05-184-s001.zip › code9 PeerJ/Part1/search.m]

function [cp]=search(im,rmin,rmax,x,y,option)
rows=size(im,1);
cols=size(im,2);
sigma=0.5;
R=rmin:rmax;
maxrad=zeros(rows,cols);
maxb=zeros(rows,cols);
for i=(x-5):(x+5)
for j=(y-5):(y+5)
        [b,r,blur]=partiald(im,[i,j],rmin,rmax,0.5,600,option);
        maxrad(i,j)=r;
        maxb(i,j)=b;
    end
end
B=max(max(maxb));
[X,Y]=find(maxb==B);
radius=maxrad(X,Y);
cp=[X,Y,radius];


        
