# Supplementary material for: A fast iris recognition system through optimum feature extraction
Source: PeerJ Comput Sci. 2019 Apr 8;5:e184. doi: 10.7717/peerj-cs.184 (PMC7924705; doi:10.7717/peerj-cs.184)
Supplement: Supplemental Information 1 [file peerj-cs-05-184-s001.zip › code9 PeerJ/Part1/segment.m]

function [im]=segment(c1,c2,c3,im)

[m n]=size(c3);
for i=1:1:m,
    for j=1:1:n,
        if sqrt((i-c1(1,1))^2+(j-c1(1,2))^2)>(c1(1,3))|sqrt((i-c1(1,1))^2+(j-c1(1,2))^2)<(c2(1,3)),
            im(i,j)=255;
        end
    end
end
