# Supplementary material for: A fast iris recognition system through optimum feature extraction
Source: PeerJ Comput Sci. 2019 Apr 8;5:e184. doi: 10.7717/peerj-cs.184 (PMC7924705; doi:10.7717/peerj-cs.184)
Supplement: Supplemental Information 1 [file peerj-cs-05-184-s001.zip › code9 PeerJ/Part1/svm.m]

function [result]=svm(a,b)
b=double(b);
class = [1 1 1 -1 -1 -1  1 1 1];
[k n m]=size(a);
for i=1:k
a(i)=double(a(i));
end
SVMStruct = svmtrain (a, class);
result = svmclassify(SVMStruct, b);
end
