# Supplementary material for: A fast iris recognition system through optimum feature extraction
Source: PeerJ Comput Sci. 2019 Apr 8;5:e184. doi: 10.7717/peerj-cs.184 (PMC7924705; doi:10.7717/peerj-cs.184)
Supplement: Supplemental Information 1 [file peerj-cs-05-184-s001.zip › code9 PeerJ/Part2 (measuring runtime)/gabor/gabor.m]

clc;
file = dir('G:\Green University\Personal\thesis\humayan\code7\normal\d*.jpg');
for i = 1 : length(file)
  im= strcat('G:\Green University\Personal\thesis\humayan\code7\normal\',file(i).name);
  im2 = imread(im);
  im2=im2double(im2);
  [m,n]=size(im2);
    gamma=0.3; 
    psi=0;
    theta=90;
    bw=2.8;
    lambda=3.5;
    pi=180;
    for x=1:m
        for y=1:n
            x_theta=im2(x,y)*cos(theta)+im2(x,y)*sin(theta);
            y_theta=-im2(x,y)*sin(theta)+im2(x,y)*cos(theta);
            gb(x,y)= exp(-(x_theta.^2/2*bw^2+ gamma^2*y_theta.^2/2*bw^2))*cos(2*pi/lambda*x_theta+psi);
        end
    end
  imwrite(gb,strcat('G:\Green University\Personal\thesis\humayan\code7\grabor\database\',file(i).name),'jpg');
end
