# Supplementary material for: A fast iris recognition system through optimum feature extraction
Source: PeerJ Comput Sci. 2019 Apr 8;5:e184. doi: 10.7717/peerj-cs.184 (PMC7924705; doi:10.7717/peerj-cs.184)
Supplement: Supplemental Information 1 [file peerj-cs-05-184-s001.zip › code9 PeerJ/Part2 (measuring runtime)/gabor/I_recog.m]

clear all;
clc;
tic;
file = dir('E:\Green University\Personal\thesis\humayan\code7\grabor\sample\d*.jpg');
for i = 1: length(file)
  im= strcat('E:\Green University\Personal\thesis\humayan\code7\grabor\sample\',file(i).name);
  im2 = imread(im);
  recogengine(im);
end
 toc
