# Supplementary material for: A fast iris recognition system through optimum feature extraction
Source: PeerJ Comput Sci. 2019 Apr 8;5:e184. doi: 10.7717/peerj-cs.184 (PMC7924705; doi:10.7717/peerj-cs.184)
Supplement: Supplemental Information 1 [file peerj-cs-05-184-s001.zip › code9 PeerJ/Part2 (measuring runtime)/gabor/recogengine.m]

function[count]=recogengine(fdata)
    
    count=0;
    file = dir('E:\Green University\Personal\thesis\humayan\code7\grabor\database\d*.jpg');
    for i = 1: length(file)
        im= strcat('E:\Green University\Personal\thesis\humayan\code7\grabor\database\',file(i).name);
        im2(i) = imread(im);
        
    end

    result=svm(im2,fdata);
    if(result==1)
       fprintf('Recognized!\n');
	else
		fprintf('Not recognized!\n');
     end

end
